# Supplementary material for: Treatment Pattern and Outcomes with Systemic Therapy in Men with Metastatic Prostate Cancer in the Real-World Patients in the United States
Source: Cancers (Basel). 2021 Sep 30;13(19):4951. doi: 10.3390/cancers13194951 (PMC8508241; doi:10.3390/cancers13194951)
Supplement: Supplementary file 1 [file cancers-13-04951-s001.zip]

Archive with 1 entries (1 files):
- cancers-1391330-supplementary.pdf
